# Supplementary material for: Genome Annotation of Molting-Related Protein-Coding Genes in Propsilocerus akamusi Reveals Transcriptomic Responses to Heavy Metal Contamination
Source: Insects. 2025 Jun 17;16(6):636. doi: 10.3390/insects16060636 (PMC12193260; doi:10.3390/insects16060636)
Supplement: Supplementary file 1 [file insects-16-00636-s001.zip]

Archive with 13 entries (13 files):
- Figure caption.pdf
- Figure S1.pdf
- Figure S2.pdf
- Figure S3.pdf
- Figure S4.pdf
- Figure S5.pdf
- Figure S6.pdf
- Figure S7.pdf
- Figure S8.pdf
- Figure S9.pdf
- Table S1.pdf
- Table S2. Raw base.xlsx
- Table S3. Gene expression levels.xlsx
