# Supplementary material for: Genome Annotation of Molting-Related Protein-Coding Genes in Propsilocerus akamusi Reveals Transcriptomic Responses to Heavy Metal Contamination
Source: Insects. 2025 Jun 17;16(6):636. doi: 10.3390/insects16060636 (PMC12193260; doi:10.3390/insects16060636)
Supplement: Supplementary file 1 [file insects-16-00636-s001.zip › Table S3. Gene expression levels.xlsx]

## Sheet: Sheet1
Gene ID	Gene Name	Cu24-1_FPKM	Cu24-1_count	Cu24-2_FPKM	Cu24-2_count	Cu24-3_FPKM	Cu24-3_count	Cu48-1_FPKM	Cu48-1_count	Cu48-2_FPKM	Cu48-2_count	Cu48-3_FPKM	Cu48-3_count	Cu72-1_FPKM	Cu72-1_count	Cu72-2_FPKM	Cu72-2_count	Cu72-3_FPKM	Cu72-3_count	Cu96-1_FPKM	Cu96-1_count	Cu96-2_FPKM	Cu96-2_count	Cu96-3_FPKM	Cu96-3_count	H2024-1_FPKM	H2024-1_count	H2024-2_FPKM	H2024-2_count	H2024-3_FPKM	H2024-3_count	H2048-1_FPKM	H2048-1_count	H2048-2_FPKM	H2048-2_count	H2048-3_FPKM	H2048-3_count	H2072-1_FPKM	H2072-1_count	H2072-2_FPKM	H2072-2_count	H2072-3_FPKM	H2072-3_count	H2096-1_FPKM	H2096-1_count	H2096-2_FPKM	H2096-2_count	H2096-3_FPKM	H2096-3_count
EVM0011778	Pa Nvd	1.54025	79	0.402842	20	0.739086	36	0.844635	41	0.727138	38	0.982285	53	1.18456	62	0.963892	51	1.62649	89	1.12397	60	0.474382	23	1.27455	63	1.02568	46	1.77012	96	1.03727	53	1.33268	69	0.763363	37	2.53434	129	2.49407	127	0.480996	24	0.404941	22	0.2947	12	1.22388	59	1.00915	51
EVM0000618	Pa Spo	0	0	0	0	0	0	0	0	0.030399	2	0	0	0	0	0	0	0	0	0.032945	3	0.036154	2	0	0	0	0	0	0	0	0	0.034118	3	0	0	0	0	0	0	0	0	0	0	0	0	0.110555	7	0	0
EVM0010141	Pa Sro	2153.36	90762	3003.71	123223	1679.95	66975	2507.98	100649	1879.58	79734	1922.98	84745	1906.13	81897	2348.28	101658	1443.85	65379	2182.68	96529	2408.47	96493	1648.59	67502	1993.15	74186	1763.2	78985	1813.65	76935	1934.8	82625	1783.03	71193	2250.15	94831	2168.53	91165	2679.33	110601	2135.08	96377	1987.11	66593	2041.69	80721	1540.78	64057
EVM0008860	Pa Phm	4.01281	262	2.72998	173	4.16468	257	3.82531	237	4.25362	279	3.5899	245	4.3489	289	5.06621	339	5.71752	400	5.11487	350	4.21304	261	6.64318	420	4.10664	236	3.66621	254	2.68952	177	3.9894	263	5.00757	309	4.0978	267	3.92601	255	3.80674	243	3.87757	271	3.50693	182	4.9611	303	6.13795	394
EVM0009779	Pa Cyp18a1	0.931795	86	1.00507	91	1.9291	169	2.51141	221	1.12865	105	1.43135	138	3.36966	317	2.0233	192	4.44613	441	7.71763	747	1.54523	136	5.056	453	1.11654	91	1.40011	138	2.51423	234	2.46089	230	1.34506	118	0.972628	90	3.24472	299	1.0657	97	1.81929	180	2.42239	178	2.94562	255	3.16958	289
EVM0000338	Pa Did	0.150699	9	0.202563	11	0.457303	24	0.541277	29	0.249167	14	0.5459	32	0.210668	12	0.415676	24	0.618351	37	0.504764	30	0.291454	16	0.293946	16	0.349865	17	0.390521	23	0.299066	17	0.281834	16	0.431249	23	0.397595	22	0.327625	18	0.152873	9	0.203003	12	0.172479	8	0.362588	19	0.114474	7
EVM0011023	Pa Shd	7.07947	500	9.82769	676	19.7379	1318	60.3363	4055	39.7714	2826	9.52065	703	59.5701	4286	46.0331	3337	40.9495	3105	121.508	8999	25.3271	1700	66.3514	4550	10.0578	627	4.58504	344	32.5865	2315	25.2667	1807	28.8716	1931	20.6209	1456	28.2217	1987	19.0557	1318	22.4768	1699	56.5704	3175	43.6269	2889	52.0014	3621
EVM0004131	Pa Eip55E-1	44.0484	2765	40.8328	2495	58.2981	3461	58.4974	3496	53.5424	3383	58.2976	3826	74.345	4757	64.4182	4153	65.3582	4407	77.7841	5123	53.249	3177	65.5821	3999	42.9476	2381	56.3489	3759	63.5567	4015	63.2319	4021	56.1013	3336	55.3666	3475	49.3973	3093	68.0403	4183	64.878	4361	50.9028	2541	66.7384	3930	59.2536	3669
EVM0005042	Pa Eip55E-2	39.5128	2236	30.9951	1707	47.2392	2528	31.2249	1682	38.8044	2210	36.1431	2138	46.1008	2659	39.9414	2321	39.4147	2396	32.8702	1951	30.257	1627	45.4442	2498	35.0881	1753	48.5082	2917	41.2989	2352	47.2209	2707	44.95	2409	44.6934	2528	31.2159	1762	34.9215	1935	39.6492	2402	30.9053	1391	37.6882	2000	37.136	2073
EVM0001257	Pa 74EF-1	10.6779	1668	8.17127	1243	11.5463	1706	11.1065	1652	10.5644	1661	5.33595	872	15.8067	2517	13.4174	2153	18.8949	3171	16.4498	2697	11.6779	1734	17.0705	2591	12.3133	1699	14.1088	2343	10.3579	1629	14.191	2246	16.617	2459	12.2808	1919	12.8059	1996	10.8861	1666	14.0488	2351	12.7602	1585	17.5909	2578	14.7279	2270
EVM0004300	Pa 74EF-2	0.473308	16	0.166615	6	0	0	0.181772	6	0.509194	17	0	0	0.248436	9	0.242922	8	0.394798	14	0.077654	3	0	0	0.194083	7	0.42203	12	0.331847	12	0.25709	9	0.325647	11	0.236991	8	0.139183	5	0.521906	17	0.362985	12	0.334731	12	0.393227	10	0.163018	5	0.159076	5
EVM0006991	Pa 74EF-3	10.1216	830	4.76351	381	2.18499	170	7.99362	624	27.5266	2272	4.50767	387	2.0774	174	4.04363	341	15.5356	1369	1.66356	144	3.57145	279	2.17539	174	2.22397	161	18.2536	1591	6.77918	560	1.39818	117	5.27621	410	2.37227	195	2.64568	217	2.67437	215	2.44065	215	3.63829	238	3.7682	290	8.87299	718
EVM0000554	Pa 75B-1	0.46479	90	0.496268	93	0.591861	108	0.595352	109	0.938887	182	0.41279	83	0.519811	102	0.542527	107	0.594641	123	0.637484	129	0.560535	103	0.763429	143	0.689939	117	0.549197	112	0.624124	121	0.683733	133	0.402581	74	0.3414	66	0.663362	127	0.517987	98	0.612233	126	0.931178	142	0.626859	113	0.709767	135
EVM0003315	Pa 75B-2	41.3015	6373	45.5168	6836	38.5363	5624	39.268	5769	31.2502	4853	25.3312	4087	37.8071	5947	33.4898	5307	33.1205	5490	31.132	5040	44.0756	6464	36.3477	5448	48.6974	6635	43.1245	7072	34.1544	5304	35.7865	5595	35.1202	5134	40.7306	6284	45.5047	7003	36.2341	5476	42.8706	7084	44.5969	5471	45.5857	6598	32.7891	4990
EVM0001670	Pa 63E-1	4.29944	138	4.52455	142	5.04401	154	4.87591	149	4.86645	158	5.76818	194	4.95409	163	4.57191	151	3.77844	131	3.44622	117	3.85266	118	5.11764	160	4.56568	130	5.10078	174	4.84599	157	4.86862	159	5.15495	157	4.45057	143	3.62806	117	5.14856	162	4.93974	170	5.15709	132	3.8682	117	4.80782	153
EVM0007940	Pa 63E-3	8.02253	1182	7.23373	1037	12.5353	1747	10.3222	1448	18.2112	2700	5.39761	832	8.64688	1299	9.72676	1472	12.9647	2052	8.40527	1299	8.54639	1197	9.53464	1365	8.88539	1156	11.5918	1815	9.74586	1445	8.6168	1286	10.2772	1434	8.53696	1258	8.5026	1250	7.24384	1045	8.348	1317	9.62301	1127	9.64363	1333	10.9472	1591
EVM0000434	Pa 93F-1	0.051312	6	0.069765	8	0.080951	9	0.053891	6	0	0	0.065434	9	0.06309	8	0.041632	5	0.044319	6	0	0	0.145151	17	0.09672	11	0.019369	2	0.064319	8	0.121235	15	0.016881	2	0.018055	2	0	0	0.419047	49	0	0	0.031941	5	0.178998	17	0.072936	9	0.017167	2
EVM0001470	Pa MsrA	11.0727	615	8.95046	484	12.2603	644	10.7659	569	20.8689	1165	9.82788	570	11.1097	629	11.5382	658	27.8946	1663	11.921	694	10.3034	544	12.6701	683	8.15413	400	13.5784	801	14.1522	790	9.15137	515	11.9242	627	9.00282	500	11.9016	659	11.3977	620	9.79768	582	11.5566	510	11.2591	586	16.8514	922
EVM0001511	Pa EcR	15.7108	2423	15.0372	2257	14.9488	2180	15.1257	2221	18.4392	2862	12.5154	2018	14.5939	2294	14.1207	2237	16.4476	2725	16.1296	2610	14.497	2125	16.8569	2525	16.0115	2180	15.5706	2552	14.2258	2208	16.2383	2537	16.4389	2401	16.1151	2485	16.4969	2537	14.2122	2146	15.8188	2612	16.5763	2032	16.054	2322	15.954	2427
EVM0000369	Pa BR	4.95967	1102	4.44614	962	6.98207	1467	8.78674	1859	8.96433	2004	5.33551	1240	11.8215	2677	6.36144	1452	10.8584	2591	11.871	2767	7.71226	1629	13.0408	2814	10.0115	1964	6.18236	1460	6.8337	1528	8.35941	1882	10.0124	2107	6.36377	1414	7.58015	1680	6.93525	1509	8.89957	2117	8.90451	1573	11.251	2344	14.2385	3120
EVM0003461	Pa betaFTZ-F1	6.54438	1523	6.4115	1453	7.05939	1554	7.87973	1746	8.13643	1906	5.37481	1308	9.10779	2161	7.22814	1728	8.56633	2142	8.57587	2094	8.44417	1868	10.2315	2313	8.37054	1720	7.32082	1811	7.54889	1768	8.73691	2060	8.96218	1976	7.46788	1738	9.05546	2102	8.5481	1948	9.79456	2441	8.94283	1655	11.1531	2435	8.25203	1894
EVM0004689	Pa DHR3-3	0.112039	28	0.176757	42	0.196681	46	0.127821	30	0.130159	32	0.116284	30	0.139264	35	0.147133	37	0.171153	45	0.302021	78	0.161585	38	0.35198	84	0.119432	26	0.095635	25	0.108036	27	0.141107	35	0.25574	60	0.224759	55	0.19173	47	0.231449	56	0.347256	91	0.203751	40	0.420211	97	0.210445	51
EVM0007230	Pa DHR3-7	0.486663	74	0.568652	84	0.685459	98	0.588992	85	1.36044	206	0.442292	70	0.739092	114	0.488369	76	1.31587	213	0.806829	128	0.963362	138	0.948334	139	0.562979	75	0.826739	132	0.84322	128	0.6973	107	0.756104	108	0.565524	85	0.590257	89	0.808585	119	0.860838	139	0.755339	91	0.794661	112	0.715447	106
EVM0002441	Pa USP	22.7818	5086	18.7208	4068	12.063	2548	16.7456	3560	16.4009	3686	11.2225	2620	16.1319	3672	11.0115	2525	13.8652	3326	12.0596	2825	21.7901	4624	16.8603	3657	22.088	4355	20.9852	4980	14.4231	3241	22.0428	4986	21.44	4535	21.3609	4769	19.3936	4319	16.5243	3613	21.5121	5144	15.1551	2691	19.0144	3982	11.9828	2639
EVM0007283	Pa FPPS	41.8682	1858	37.764	1631	36.6437	1538	31.0656	1313	34.6681	1548	32.2277	1495	33.5052	1516	34.2972	1563	32.221	1536	30.5194	1421	28.8025	1215	36.3307	1566	33.8969	1328	33.7835	1593	43.545	1945	40.7651	1833	34.472	1449	31.9737	1419	30.8552	1366	34.7986	1512	33.6954	1601	45.3689	1601	33.3235	1387	31.9322	1398
EVM0008937	Pa ALDH-1	11.5696	793	8.20938	548	7.66806	497	9.23805	603	9.44155	652	10.2573	735	10.581	739	10.4644	737	8.77508	646	11.0358	794	10.6079	691	10.2842	685	10.2609	621	10.5039	765	9.43204	651	11.1263	773	12.2192	794	11.7475	805	11.9109	814	11.4658	770	10.7916	792	9.02606	492	10.1796	655	9.72874	658
EVM0011033	Pa ALDH-2	553.49	30004	544.169	28711	486.05	24921	569.406	29389	603.048	32901	695.951	39445	777.776	42978	794.677	44244	629.532	36661	996.312	56668	741.265	38195	708.267	37297	626.565	29993	527.659	30400	491.117	26794	600.86	33001	740.854	38044	716.516	38837	633.365	34244	702.26	37283	719.781	41786	637.833	27491	771.712	39240	724.065	38715
EVM0011477	Pa ALDH-3	16.337	886	13.7392	725	17.2179	883	15.5752	804	18.774	1025	17.3403	983	19.9346	1102	21.77	1213	19.451	1133	27.721	1577	21.0408	1085	25.0128	1318	21.6573	1037	12.3176	710	16.8769	921	17.3295	952	17.7015	909	16.9184	918	16.7023	904	19.8878	1056	17.5245	1018	17.5401	756	19.1852	976	20.4308	1093
EVM0010607	Pa ALDH III	55.4349	3079	74.6009	4033	135.697	7128	189.084	9999	148.619	8307	96.1967	5586	199.834	11313	156.959	8953	200.585	11968	330.667	19268	118.178	6239	166.562	8986	82.0212	4023	76.9634	4543	170.106	9508	148.835	8375	146.64	7715	140.304	7791	127.054	7038	153.836	8367	158.71	9440	133.469	5894	197.263	10276	186.385	10210
EVM0003185	Pa Jhamt-1	1.64806	51	1.18111	36	0.936538	28	0.417465	13	0.959531	30	0.562369	18	1.51736	48	2.08037	66	0.931451	31	0.433874	14	0.894011	26	1.6801	50	1.99956	54	0.061632	3	0.557238	18	0.321744	10	0.518595	15	1.87533	58	1.42204	44	3.45852	104	1.16067	38	2.64783	65	1.9988	58	1.07803	33
EVM0003637	Pa Jhamt-2	0.276309	9	0	0	0.440059	13	0.682999	20	0.933127	29	0.15084	5	0.419383	14	5.80468	183	1.24505	41	1.31002	42	0.365978	11	3.98145	119	1.84849	50	0.24791	9	3.14858	97	0.286094	9	0.13643	4	1.89355	58	0.704968	22	0.745802	23	0.941814	31	1.3515	33	2.61215	75	0.408947	13
EVM0006479	Pa Jhamt-4	0	0	0	0	0.042667	2	0.042959	2	0	0	0	0	0.036603	2	0.03605	2	0.027943	2	0	0	0	0	0.184981	9	0.133516	6	0	0	0.040641	2	0	0	0.064622	3	0	0	0.048846	3	0.007357	1	0.047863	3	0	0	0.106106	5	0.027245	2
EVM0004260	Pa JHE-1	0.526654	53	0.914597	90	2.99674	285	0.610057	59	0.530489	54	0.447875	47	0.661087	68	0.468146	49	0.486434	53	0.747664	79	0.713017	69	0.541093	53	0.820515	73	0.507122	55	1.09236	111	0.31252	32	0.428073	41	0.681861	69	0.749981	76	0.727559	72	0.208482	23	0.81469	65	0.543233	52	0.373455	37
EVM0004614	Pa JHE-2	9.06596	708	11.5527	878	9.24371	683	7.37212	548	8.63665	679	7.58907	620	3.57899	285	6.37609	512	4.37423	367	3.42595	281	8.28519	615	3.78615	288	6.10063	421	5.71756	475	9.7826	769	5.04712	400	5.46798	405	10.1568	793	6.49783	506	7.26358	556	3.64395	305	7.29889	454	3.74192	275	5.93236	457
EVM0005094	Pa JHE-3	0.430137	45	0.293274	30	0.181831	18	0.298005	30	0.648894	68	0.183525	20	0.250213	27	0.358604	39	0.535512	60	0.284078	31	0.514781	51	0.417483	42	0.427544	40	0.435066	48	0.239896	25	0.246449	26	0.486304	48	0.240497	25	0.186544	20	0.340811	35	0.566953	63	0.345679	29	0.448665	44	0.50146	52
EVM0005441	Pa JHE-4	5.33304	324	4.52675	268	6.51791	374	2.85832	165	3.52721	216	3.41536	217	3.80864	236	5.07883	317	4.16613	272	4.68389	298	5.20886	301	5.37295	317	4.73777	254	4.44361	287	5.75331	352	4.88548	301	4.49526	259	4.54626	276	4.99819	303	4.54048	270	4.64362	302	3.7035	179	3.799	217	3.91214	234
EVM0006340	Pa JHE-5	8.62793	711	2.17948	175	2.92601	228	1.80906	142	1.12892	94	4.42825	382	3.09921	261	3.9223	332	2.95049	262	2.73776	237	2.48949	195	2.3175	186	14.4793	1053	4.79468	420	13.0334	1081	2.92209	244	4.12479	322	7.68898	634	3.30557	272	1.29697	105	9.3387	824	3.85783	253	4.12389	319	4.79314	390
EVM0006729	Pa JHE-6	0.311596	24	0.523227	38	1.21435	86	0.410988	30	0.582274	44	0.530301	42	0.597029	46	0.711587	55	0.786713	63	0.353686	28	0.436905	31	0.683686	50	0.396108	26	0.529742	42	2.03784	153	0.838917	64	0.370721	27	0.40955	31	0.55477	42	0.963668	71	0.502554	40	1.9724	117	0.718295	51	0.386637	29
EVM0006987	Pa JHE-7	2.47612	191	1.90438	143	3.22806	235	2.09383	154	2.94048	228	2.31077	186	2.4527	193	1.42327	113	2.69769	224	3.3988	275	2.57489	189	3.84139	288	2.85266	194	1.80692	148	2.72438	212	2.38387	186	2.61748	191	2.44727	189	2.66328	205	2.94718	223	2.50934	207	3.33629	205	2.96702	215	2.79551	213
EVM0007476	Pa JHE-8	4.3754	237	3.16809	167	3.51927	181	3.21898	166	4.64227	253	2.2953	130	3.86927	214	3.90847	218	3.38837	197	4.44083	253	2.70695	140	4.49325	237	2.67361	128	4.01756	231	3.86464	211	4.7944	263	3.67909	189	4.08635	222	3.59772	195	2.91832	155	4.55017	264	4.87511	210	3.41154	174	3.48983	187
EVM0007620	Pa JHE-9	68.3014	13553	62.5518	12081	80.388	15088	82.8624	15656	91.9353	18361	78.181	16221	103.106	20856	96.1317	19592	83.3014	17758	136.027	28322	81.3946	15353	117.464	22643	72.9274	12779	59.6641	12583	74.2303	14824	88.5641	17806	84.2607	15839	85.1921	16903	76.596	15160	87.7938	17062	93.6586	19904	84.783	13377	99.3656	18495	115.927	22690
EVM0001184	Pa JHEH-1	24.0137	1422	27.2052	1568	45.7938	2564	28.3618	1599	36.2667	2161	36.0414	2231	35.9636	2170	35.1435	2137	37.3012	2372	46.4909	2888	34.7942	1958	42.4838	2443	36.541	1910	29.894	1881	70.8374	4220	33.1486	1988	35.1463	1971	39.5355	2340	28.1345	1661	38.6865	2243	35.9345	2278	44.5834	2098	52.8349	2934	47.83	2793
EVM0009668	Pa JHEH-2	125.722	11118	100.28	8631	126.46	10578	115.187	9699	141.932	12632	126.621	11708	168.17	15159	134.56	12222	111.218	10566	173.399	16089	120.22	10105	133.881	11501	121.02	9451	107.602	10113	124.76	11104	144.302	12929	140.248	11749	129.424	11444	92.4941	8158	162.748	14095	136.318	12910	126.038	8862	134.171	11130	155.607	13573
EVM0001723	Pa CYP303A1-1	1.55821	87	1.61215	88	6.84238	361	1.87901	100	3.81503	214	1.33285	78	2.36543	135	1.81761	104	3.13705	188	3.4692	203	2.56556	136	3.89387	211	2.58332	127	1.4748	88	2.85224	160	1.9985	113	1.95908	104	1.93844	108	2.14782	120	1.45308	80	3.11018	186	2.77995	123	2.2842	120	2.94596	162
EVM0003603	Pa CYP303A1-2	1.11031	61	0.983112	53	0.569293	30	2.09684	110	1.24141	69	1.2276	71	0.568991	32	0.381856	22	1.96587	116	1.76365	102	2.91291	152	0.735963	40	0.915346	45	1.97282	115	1.94753	108	0.774101	43	0.149978	8	0.564325	31	1.80146	99	0.798886	43	2.57208	151	3.96705	173	0.971333	50	0.129984	8
EVM0002681	Pa Mad-1	24.8576	2974	27.249	3173	25.9985	2942	26.3494	3002	27.8891	3358	25.6325	3207	23.7748	2900	23.9408	2942	25.8425	3322	25.6121	3215	24.885	2830	26.0067	3023	24.7646	2617	25.4001	3230	23.9596	2885	25.3897	3078	23.3746	2649	25.0204	2993	27.6017	3294	24.9288	2921	25.6893	3292	30.387	2891	26.5639	2981	26.1159	3082
EVM0005213	Pa Mad-3	16.3499	2501	16.8132	2504	26.5317	3839	21.8656	3185	22.7742	3507	8.86494	1418	26.4433	4124	22.5683	3546	25.0225	4112	27.7772	4459	24.0292	3494	32.5962	4844	26.5458	3586	23.648	3845	20.5516	3164	23.7943	3688	25.8541	3747	24.5741	3759	23.3769	3567	20.1179	3014	25.9841	4257	22.036	2680	28.5127	4091	31.244	4714
EVM0010001	Pa Tkv	16.2724	1079	14.9073	962	17.413	1092	16.2743	1027	15.5729	1039	14.9819	1039	15.2378	1030	13.0114	886	13.889	989	16.3743	1139	16.4277	1035	17.4445	1123	18.8316	1102	14.5592	1026	14.8573	991	14.8747	999	15.2313	957	17.5334	1162	17.4191	1152	13.4862	876	15.7645	1119	17.0289	898	20.2744	1261	16.1078	1053
EVM0006593	Pa AsTA	3.01689	78	2.44642	62	2.47113	61	2.80338	69	5.48903	143	2.91369	79	1.95679	52	2.84099	76	3.90731	109	3.69172	100	1.61705	40	3.53182	89	2.88166	66	2.20099	61	2.41186	63	3.62919	95	3.42368	84	1.94008	51	5.93283	153	2.42754	62	6.83649	189	3.9767	82	2.7702	67	2.66736	68
EVM0008500	Pa Sturkopf-1	21.5601	889	24.526	984	32.2857	1258	30.2737	1188	33.0776	1372	31.0527	1338	40.1581	1687	40.1495	1699	31.8545	1410	52.8096	2283	26.5829	1041	37.4293	1498	33.6176	1223	23.8446	1044	38.6443	1602	37.2209	1554	33.4823	1307	29.4009	1211	35.6428	1465	38.0906	1537	30.861	1362	30.5599	1001	32.5127	1257	46.1802	1877
EVM0008840	Pa Sturkopf-2	6.48447	223	6.41268	215	14.5201	472	10.9788	359	16.9727	586	8.1317	292	10.4137	365	13.2223	466	12.0702	445	18.9231	681	8.71362	285	12.262	409	10.4544	317	8.29797	303	24.8944	860	16.0104	557	10.1572	330	8.84733	304	9.34742	320	11.1774	376	10.3214	380	14.1435	386	14.1206	455	21.9578	743
EVM0002966	Pa CDA-1	9.07248	538	10.1139	583	11.3539	636	18.7947	1060	14.8988	889	15.822	980	19.1992	1160	17.6608	1075	22.7652	1449	16.0373	997	10.9121	615	16.5853	955	11.9979	628	15.2915	963	18.503	1103	15.1204	908	13.2282	743	11.1385	660	10.4778	619	10.7254	623	10.675	678	16.9332	798	13.2708	738	28.2487	1651
EVM0011328	Pa CDA-3	1.84412	247	1.38257	180	1.76399	223	2.69698	343	2.39499	322	1.55438	217	3.40385	464	2.79931	384	3.22251	463	4.42248	620	2.05573	261	5.5766	723	2.43215	287	1.69558	241	2.31535	311	3.46288	469	2.92438	370	1.5992	214	2.4442	326	2.81502	368	2.6872	385	2.69292	286	3.90563	489	2.57171	339
EVM0009082	Pa CDA-5	16.3167	1708	28.5613	2910	79.3507	7855	46.0831	4592	77.1485	8126	31.9788	3500	76.9319	8208	35.6293	3830	98.7279	11100	130.777	14361	32.5964	3243	113.906	11581	39.0546	3610	18.2926	2035	118.452	12476	76.6435	8127	42.6442	4228	35.4616	3711	42.9913	4488	51.3588	5264	44.5842	4997	70.3646	5855	68.0521	6681	89.0207	9190
EVM0003307	Pa CDA-6	23.5471	1939	25.9647	2081	45.3163	3530	49.6475	3893	70.0916	5809	30.9377	2664	20.6234	1732	25.7626	2179	47.5675	4208	21.9115	1894	21.9638	1720	23.256	1861	29.6778	2158	30.8472	2700	161.468	13382	34.1375	2849	26.8305	2093	17.5804	1448	15.5897	1281	24.8898	2008	26.9059	2373	31.3224	2051	20.4025	1576	39.6225	3219
EVM0008339	Pa CHT1	5.938	285	7.3096	341	6.33828	287	5.57041	254	6.70992	323	5.92594	297	5.34948	261	6.75695	332	6.19637	319	4.81739	242	7.4037	337	5.42958	253	6.47018	274	6.08715	310	7.20586	347	7.18817	349	5.90451	268	6.39323	306	6.24296	298	6.55156	307	5.77391	296	6.22201	237	5.48245	246	5.86704	277
EVM0001918	Pa CHT2-1	87.8043	6088	112.826	7613	89.6401	5878	75.3845	4976	70.6125	4927	78.3671	5681	69.3821	4904	83.8367	5970	75.9058	5654	57.4506	4180	80.3299	5294	70.2966	4735	85.3249	5224	96.9938	7147	97.6971	6817	88.2451	6199	78.4688	5154	85.2218	5908	96.7077	6688	83.7624	5688	76.8564	5707	88.0444	4854	68.5792	4460	60.9897	4171
EVM0001940	Pa CHT2-2	21.4934	2181	23.9505	2365	15.1327	1453	18.9861	1834	19.9307	2035	22.8046	2419	21.0399	2176	21.4904	2240	19.4693	2122	13.21	1407	19.5993	1890	14.4908	1429	23.5856	2113	21.1967	2286	16.7288	1708	20.6847	2127	20.3712	1958	19.1959	1948	21.1969	2145	22.0147	2188	19.7257	2144	18.6948	1508	22.8176	2172	19.2922	1931
EVM0009697	Pa CHT2-4	84.1839	6563	73.2706	5560	67.2969	4963	94.5173	7016	78.3632	6149	135.268	11026	117.313	9323	89.4556	7163	86.2795	7226	104.853	8577	92.4228	6849	87.9673	6662	96.3106	6630	84.0812	6967	69.724	5471	86.2372	6812	109.039	8053	122.28	9532	67.9287	5282	85.2975	6513	114.947	9597	108.735	6740	134.687	9849	118.298	9097
EVM0008641	Pa CHT5	4.9677	334	3.29717	216	6.43616	409	5.24825	336	8.0484	544	7.32434	514	8.90844	609	6.79504	468	8.53574	615	8.0193	565	5.92326	378	6.04008	394	4.51484	268	7.24308	517	6.31752	427	8.2144	558	8.22142	523	3.93749	264	4.0919	274	6.0193	396	7.67237	551	4.75372	254	7.73417	487	5.5136	365
EVM0010825	Pa CHT6-2	0.411823	57	0.278988	38	0	0	0.074071	10	0.196332	28	0.041596	6	0.070666	10	0.119122	17	0.309926	46	0	0	0.177166	24	0.161403	22	0.229107	28	0.577952	85	0.416167	58	0.128692	18	0.225825	30	0.101121	14	0.029054	4	0.118553	16	0.18229	27	0.151932	17	0.134919	18	0.646539	88
EVM0010694	Pa CHT-7	1.31052	175	2.883	374	2.74026	345	1.02832	131	3.42283	459	0.73917	103	3.28115	446	2.36771	324	3.60139	515	4.07983	570	1.80027	228	4.13846	535	2.71685	320	1.49072	211	6.28759	842	2.58776	349	1.08021	137	1.24747	166	2.96382	394	2.52644	330	1.29148	185	4.16859	441	1.62868	204	2.17701	286
EVM0003830	Pa CHT9	0.078549	6	4.41184	324	3.14752	225	0.125376	9	0.065942	5	0.176717	14	0.948146	73	0.817857	64	2.64986	215	0.468916	38	0.464314	34	0.29098	22	4.36904	291	5.23343	420	20.2244	1534	1.70531	131	0	0	0.361615	28	1.08302	82	4.58438	339	0.085301	7	0.888931	54	0	0	1.00134	75
EVM0007048	Pa CHT11	6.0436	387	5.41567	338	4.35362	264	5.56615	340	5.78439	373	4.90099	329	5.63436	368	4.94949	326	6.34803	437	5.49507	370	5.21833	318	5.87524	366	6.37359	361	5.36014	365	4.79952	310	5.81662	378	6.32332	384	5.0271	322	6.512	416	4.99071	313	5.99646	412	5.86958	299	5.82233	350	6.36692	403
EVM0005507	Pa CHT12	13.4141	702	22.6202	1153	30.4989	1510	38.7088	1929	12.5288	660	20.5953	1127	18.6915	998	28.7784	1547	17.9319	1009	34.4728	1893	14.0973	702	24.6294	1252	13.2872	614	2.13044	119	28.9222	1524	24.7348	1312	19.6927	977	25.1812	1318	39.0733	2040	21.0918	1081	11.1109	623	23.5722	981	12.1459	597	19.442	1004
EVM0008557	Pa CHT13	33.4969	1794	59.4859	3101	15.7004	796	44.6704	2278	10.0396	542	10.7808	604	9.42249	515	42.8956	2359	25.5075	1468	21.9206	1232	56.0848	2855	13.0106	677	32.0334	1515	66.6731	3795	55.1116	2970	24.1443	1310	14.4692	734	51.9045	2779	58.0566	3101	45.2854	2375	17.7223	1017	43.0419	1833	31.7069	1593	31.5856	1669
EVM0000521	Pa CHT14	0	0	0	0	0	0	0	0	0	0	0	0	0	0	0	0	0	0	0	0	0	0	0	0	0	0	0	0	0	0	0.162497	6	0	0	0	0	0	0	0	0	0	0	0.050505	2	0	0	0	0
EVM0011454	Pa CHT15	0	0	0	0	0	0	0	0	0	0	0	0	0	0	0	0	0	0	0	0	0	0	0	0	0	0	0	0	0	0	0	0	0.049699	2	0	0	0	0	0	0	0	0	0	0	0	0	0	0
EVM0006148	Pa IDGF1	399.708	21667	383.617	20240	339.871	17427	307.511	15872	320.186	17469	410.995	23295	354.855	19609	387.847	21594	328.788	19148	294.317	16740	315.101	16236	343.128	18069	341.046	16326	402.774	23205	411.548	22453	358.005	19663	350.555	18002	305.569	16563	379.139	20499	340.774	18092	384.397	22316	374.025	16121	302.303	15372	288.416	15422
EVM0009174	Pa NAG-1	1.14884	87	0.654951	48	0.746424	54	0.558999	40	0.500416	38	1.21452	96	0.376921	29	0.724836	56	1.18798	96	0.674649	54	0.81076	58	0.437289	32	0.960595	64	0.847095	68	1.06775	81	0.746957	57	0.800491	57	1.08796	82	0.649179	49	0.977566	72	1.04926	85	1.38304	83	0.834739	59	0.65636	49
EVM0008880	Pa NAG-2	3.41181	237	7.20641	487	13.3275	874	3.67361	243	3.28699	230	3.74861	272	3.4485	244	6.84228	488	3.62086	270	5.51694	402	3.59227	237	1.64108	111	5.72379	351	5.05091	373	9.63946	673	6.53823	460	3.54887	234	6.34433	440	3.19292	221	5.57453	379	3.23981	241	9.5646	528	5.17184	337	3.35621	230
EVM0009914	Pa NAG-3	2.58634	171	2.91504	187	4.724	295	3.18887	200	3.14715	209	2.52766	174	2.51515	169	3.09867	210	3.88418	275	4.42355	306	3.52682	221	4.06196	260	2.48874	145	2.03925	143	5.99253	397	2.7639	185	3.04376	190	2.09079	138	2.72272	179	2.97392	192	2.53745	179	3.23657	170	2.58285	160	2.9134	190
EVM0002263	Pa NAG-4	2.8756	349	2.05731	243	4.10849	471	4.91836	568	4.53433	553	3.59	455	4.81378	595	3.50895	437	5.16129	672	5.40361	687	3.54468	409	6.07183	715	3.90567	418	3.48744	449	4.01792	490	3.82897	470	4.04766	465	3.70164	449	4.04114	489	3.03376	360	3.61049	469	3.65534	352	4.5201	514	5.63567	674
EVM0005615	Pa NAG-5	8.55099	555	5.30235	335	5.36429	330	8.88592	550	16.1999	1059	5.42912	369	6.69734	444	6.19596	414	16.7232	1167	9.48469	646	7.62003	471	8.38926	529	5.41483	311	13.6748	944	12.2576	801	8.14891	536	4.51788	278	6.43676	418	5.24668	340	5.80956	370	6.33585	441	8.25287	426	9.87982	602	11.8431	759
EVM0006615	Pa UAP-1	178.437	25287	159.932	22060	138.939	18624	165.677	22355	156.472	22318	178.43	26439	184.523	26656	178.62	25999	155.3	23644	179.108	26633	177.376	23894	205.383	28275	167.612	20976	142.74	21499	133.68	19066	176.504	25343	174.359	23408	139.919	19827	166.868	23587	164.958	22895	196.758	29862	170.01	19156	179.457	23856	178.817	24996
EVM0011841	Pa UAP-2	6.74822	383	5.25459	291	9.22063	495	5.8598	317	8.31042	475	6.22794	370	6.35391	368	6.73292	393	8.39159	512	6.70537	400	5.06602	274	8.4422	466	5.93122	298	7.6298	461	9.86748	564	6.11086	352	6.60378	356	5.54889	315	5.35712	304	6.79294	378	6.05255	368	7.3477	332	6.38698	341	7.60164	426
EVM0009449	Pa CHS-1	2.4949	563	2.28347	502	2.65082	566	1.62387	349	3.13045	711	1.65159	390	2.31622	533	1.65187	383	2.80711	681	2.88798	684	2.12069	455	3.20908	703	2.18042	435	2.57942	619	3.94609	896	3.70283	846	2.80061	599	2.80041	632	2.49745	562	2.64969	586	2.45617	594	3.01466	541	2.44765	518	2.64261	588
EVM0006076	Pa CHS-2	4.21046	745	6.1204	1053	6.87127	1149	4.91287	827	3.215	572	2.93042	542	1.86359	336	3.61509	657	4.25382	808	3.22065	598	4.3279	727	4.32291	743	4.9251	769	0.662513	125	10.0728	1792	3.5521	636	3.27197	548	4.11032	727	4.89081	863	3.77376	654	1.70755	324	7.12423	1001	1.61528	268	1.77397	310
EVM0001048	Pa ZNT-1	0.552846	20	0.18262	7	0.117728	4	0.324127	11	0.088374	4	0.213898	8	0.383566	14	0.510739	19	0.353462	14	0.359464	14	0.502727	18	0.701382	25	0.376705	12	0.259705	10	0.278935	10	0.123282	5	0.175038	6	0.319921	12	0.269369	10	0.114657	4	0.418356	16	0.166651	5	0.512285	18	0.782047	28
EVM0002881	Pa ZNT-4	0.230903	10	0.411016	17	8.34963	331	0.092229	4	0.71645	31	0.077075	4	0.21065	9	0.281732	13	0.623493	29	0.187639	9	0.386346	16	0.134297	6	0.871811	33	0.363309	17	1.79792	76	0.141615	7	0.366859	15	0.162922	7	0.302123	13	0.223531	10	0.173872	8	0.938996	32	0	0	0.30855	13
EVM0000272	Pa ZNT-7	3.1353	251	2.85529	223	6.97214	528	4.93199	376	3.97597	321	2.23705	188	4.85476	396	3.09433	255	3.45042	297	4.35175	366	4.10708	313	5.02677	391	4.6863	332	3.62204	309	7.63155	615	3.47973	283	3.47334	264	4.8194	386	3.58764	287	3.40951	268	3.84063	330	4.83199	308	5.37027	404	5.13072	405
EVM0011658	Pa ZNT-8	15.4754	928	13.9768	816	21.597	1225	18.4142	1051	25.8816	1561	15.9342	999	18.0146	1101	17.0019	1047	27.174	1750	20.4524	1286	16.7827	956	20.822	1213	20.2951	1074	20.5699	1311	20.4672	1235	17.7376	1077	17.4521	991	15.0791	904	16.5313	989	16.1881	951	14.5974	937	17.1792	819	16.7936	944	22.149	1310
EVM0005300	Pa ZNT-9	19.8349	1326	20.1054	1308	24.5713	1553	20.2474	1289	20.8371	1402	24.0532	1681	20.8798	1423	26.9933	1853	20.7166	1488	21.3235	1495	22.5773	1434	22.9126	1488	22.3031	1316	19.0875	1356	21.6818	1459	23.2256	1573	19.9571	1264	20.4659	1368	22.9786	1532	22.7618	1490	20.1474	1442	23.0803	1227	22.7202	1425	20.712	1366
EVM0003120	Pa ZNT-10	13.6849	1942	13.2785	1834	20.6855	2776	14.9109	2015	35.2463	5033	12.9707	1924	11.8345	1712	11.8836	1732	26.2939	4008	13.5791	2022	14.6309	1973	13.4291	1851	12.4977	1566	21.9304	3307	18.3765	2624	12.7577	1834	13.1672	1770	12.4149	1761	12.9911	1839	13.8356	1923	12.008	1825	16.0781	1814	14.5757	1940	21.0863	2951
EVM0008533	Pa ZIP-5	36.5634	3440	20.4058	1869	31.5415	2807	54.2205	4857	85.9981	8143	31.6076	3109	25.1976	2417	31.432	3037	76.9844	7781	34.1907	3375	21.0326	1881	24.9469	2280	16.3071	1355	61.0889	6108	31.3394	2968	19.4133	1851	25.5427	2277	21.4567	2019	24.3314	2283	28.1179	2591	21.1624	2132	20.6654	1546	40.3294	3559	52.9722	4916
EVM0009361	Pa ZIP-6	5.67639	861	5.5226	815	5.60087	803	7.10006	1025	6.15797	940	4.51811	716	6.81524	1053	6.33987	987	7.07095	1152	6.79484	1081	6.86318	989	6.33644	933	6.89656	923	5.17387	834	5.65484	863	5.33481	819	5.82615	837	5.80393	880	7.72441	1168	5.37106	798	6.15754	1000	7.59541	916	6.9765	992	6.58023	984
EVM0005989	Pa ZIP-7	8.68996	455	6.40147	326	10.1086	500	9.51795	474	11.955	630	8.51152	466	7.2759	388	8.53618	459	21.0035	1180	8.0894	444	7.50213	373	8.85948	451	9.76012	451	13.1994	734	13.2904	700	6.05069	321	6.16619	306	7.31863	383	7.33479	383	8.32535	427	6.84861	384	7.75867	323	6.07765	299	10.6816	551
EVM0007213	Pa ZIP-8	9.47503	317	7.35998	240	8.61967	273	9.26457	295	12.2482	412	7.99442	280	6.70305	229	7.31597	252	15.8517	569	8.48212	298	9.22533	293	8.61294	280	7.59529	225	13.5088	480	10.0147	337	6.86759	233	6.82991	217	6.39592	214	7.85348	262	6.97557	229	5.54484	199	8.52575	227	6.96694	219	8.09621	267
EVM0007754	Pa ZIP-9	1.32786	48	0.897972	32	0.4637	16	1.35688	47	1.08198	40	0.32889	13	0.430835	16	0.463498	18	3.708	144	0.697203	27	0.615311	22	0.720486	26	0.37371	12	1.37045	53	1.15536	42	0.358711	14	0.89757	31	0.631319	23	0.238791	9	0.703743	25	0.479795	19	0.580632	17	0.953102	33	0.888412	32
EVM0006021	Pa ZIP-10	3.28271	437	3.47668	451	4.56701	575	3.24591	412	4.82309	646	3.6245	505	4.77681	648	3.81777	522	6.24859	893	5.22683	730	4.4624	565	6.11299	790	5.5821	656	3.63623	515	4.38477	587	3.82016	515	4.06648	513	3.7734	502	5.50943	731	3.91129	510	2.97147	424	4.19597	444	4.7001	587	5.64157	741
EVM0010788	Pa ZIP-11	6.66441	257	5.71316	215	8.13022	297	6.7199	247	8.91994	346	6.10511	246	6.25853	246	7.71781	306	10.2632	425	7.45202	302	6.72826	247	9.60822	360	6.07263	207	5.75356	236	15.3246	594	7.66451	299	6.99904	256	6.4308	248	6.73256	259	7.13563	270	6.04403	250	7.30426	224	5.4056	196	9.37575	357
EVM0007466	Pa Mvl	32.6698	2133	22.2071	1411	29.5639	1826	31.1924	1939	52.5395	3452	30.7522	2099	27.6625	1841	27.4384	1840	61.8403	4337	31.7518	2175	23.9726	1488	36.5475	2318	26.9999	1557	46.7129	3241	38.4212	2524	28.4292	1881	30.7854	1904	24.2253	1582	25.0518	1631	26.0505	1666	29.3517	2052	31.7058	1646	35.111	2150	50.7197	3266
EVM0009663	Pa Mfrn	29.5511	1269	25.7323	1076	29.0629	1180	38.7486	1584	42.325	1829	36.1817	1624	44.7287	1958	27.5379	1215	45.2243	2086	53.8323	2425	35.2906	1440	49.3721	2059	34.6028	1312	44.0434	2010	34.9198	1509	39.589	1722	37.6812	1533	33.2126	1426	33.3435	1428	33.0128	1388	39.5527	1819	40.5657	1385	45.0499	1814	51.9615	2200
EVM0008444	Pa Fh	10.0942	274	10.2065	270	11.5723	298	12.5538	325	11.5547	316	11.138	317	13.0871	363	13.3552	373	14.8592	434	10.9858	313	9.91756	256	12.2502	323	7.61139	183	11.9138	344	9.30851	255	8.95473	247	9.70732	250	11.9431	325	9.94157	270	10.4959	279	11.3734	331	11.8491	256	8.59448	219	11.8791	319
EVM0005560	Pa Ferritin-1	1000.43	30878	1438.09	43202	1120.28	32706	840.274	24694	784.489	24370	1009.51	32579	767.338	24143	1049.82	33280	801.487	26577	658.441	21324	1096.76	32178	627.963	18829	972.364	26503	944.198	30973	1109.29	34458	992.418	31035	916.364	26794	1090.33	33650	1002.36	30858	1134.23	34286	887.285	29330	865.29	21235	832.752	24110	736.557	22424
EVM0010814	Pa Ferritin-2	1967.74	49197	2678.37	65176	2132.95	50441	1466.07	34900	1346.29	33877	1805.43	47196	1154.86	29433	1724.2	44276	1279.04	34355	835.946	21930	1939.03	46082	930.587	22602	1796.85	39671	1968.22	52300	2107.62	53033	1751.45	44367	1599.64	37887	1989.6	49738	1775.73	44282	2025.18	49589	1457.77	39033	1571.49	31239	1275	29902	1040.92	25670
EVM0001399	Pa Tsf1-1	44.9522	4043	46.9397	4110	39.2188	3337	34.0308	2915	39.7218	3596	37.5464	3531	33.0447	3030	42.6419	3940	35.6905	3449	34.836	3288	42.2057	3609	39.9101	3487	41.3557	3285	41.7025	3987	39.7749	3601	48.831	4450	38.0159	3239	43.136	3880	45.9013	4118	47.7072	4203	41.307	3979	47.6116	3405	45.0654	3802	28.5874	2537
EVM0010324	Pa Tsf1-2	12.6753	995	10.2648	784	11.412	847	10.2046	763	12.5726	993	11.9307	979	12.3127	985	13.3309	1074	12.8297	1082	12.8616	1059	13.3052	992	15.4974	1181	12.8155	888	18.4219	1536	12.5249	989	13.0863	1040	10.1736	756	13.3884	1050	12.2696	960	14.1025	1084	11.7822	990	15.8298	988	12.0629	888	9.79222	758
EVM0011201	Pa Tsf1-3	54.4206	4552	74.1337	6035	84.7733	6707	25.6387	2042	66.4064	5590	39.8298	3483	37.4506	3193	39.8968	3428	63.09	5669	42.3507	3717	62.2612	4950	32.162	2614	54.6702	4038	31.667	2815	84.2799	7094	36.0329	3054	41.5113	3289	52.7657	4413	52.8248	4407	52.1876	4275	18.28	1638	66.9785	4454	31.0652	2438	48.1157	3970
EVM0011905	Pa Tsf1-4	0.428722	30	0.947345	64	2.33257	153	1.74038	115	2.64451	185	1.12677	82	1.55965	110	2.07691	148	4.77165	355	3.55928	259	1.60095	106	6.75891	454	3.59984	220	0.962218	71	4.62806	323	7.03528	493	4.1418	272	2.32612	161	2.2059	153	2.07922	141	2.78147	206	2.97089	164	4.43217	288	2.83646	194
EVM0011621	Pa Cox17	24.1749	204	26.4454	217	39.1141	312	27.3764	220	27.2734	231	32.2163	284	29.8834	257	30.8416	267	28.1166	254	26.3847	233	27.2614	218	32.6661	267	27.3456	204	27.6225	247	33.4529	284	37.6976	322	28.0832	224	30.727	259	29.0918	244	28.215	233	26.0879	235	35.3786	237	27.1857	215	31.6115	263
EVM0002590	Pa Nemy-1	11.0311	592	9.90943	517	21.664	1098	9.67536	494	9.46857	511	9.24481	518	5.88699	322	11.0673	610	11.9634	689	7.93024	446	9.02729	460	10.7018	558	10.9966	521	7.67142	437	13.6277	735	9.29214	505	9.23795	469	11.4237	613	11.3406	607	11.5817	608	11.6081	667	10.1252	432	10.7164	539	10.182	539
EVM0009095	Pa Nemy-2	22.6325	1549	18.6632	1244	18.1562	1176	25.009	1630	17.5018	1206	13.6534	978	18.1878	1269	17.9357	1261	17.5235	1289	18.7295	1346	23.7629	1546	20.8778	1389	21.3547	1291	20.7352	1509	17.0415	1174	21.5406	1494	19.179	1244	21.7344	1488	24.501	1673	22.9067	1536	30.3743	2227	20.4414	1113	25.4296	1633	20.9397	1414
EVM0002773	Pa Ccs-1	42.16	1686	44.4064	1728	43.8676	1659	39.0719	1488	45.3023	1823	46.7242	1953	44.6937	1822	48.7971	2004	46.3681	1992	48.4985	2035	45.3083	1722	43.7023	1698	37.548	1326	40.2397	1710	36.4337	1466	41.0652	1664	43.2491	1638	43.8258	1752	46.1479	1840	46.781	1832	45.2335	1937	41.7396	1327	42.2143	1583	41.4517	1635
EVM0004965	Pa Ccs-2	233.924	3934	197.595	3234	257.744	4100	175.515	2811	213.041	3606	223.473	3930	216.001	3703	233.807	4038	227.684	4114	216.966	3829	185.619	2967	224.914	3674	221.428	3288	222.98	3985	225.634	3819	286.603	4883	257.215	4098	226.211	3804	187.635	3147	227.457	3746	217.651	3920	206.468	2761	212.432	3351	199.68	3312
EVM0006813	Pa Ccs-3	2.67606	64	1.69834	40	2.40468	54	2.15963	49	1.16226	28	2.80989	70	3.80787	92	2.6502	65	3.27235	84	2.63712	66	1.91173	44	1.15025	27	2.49214	53	0.696049	18	2.13154	51	1.86607	45	2.45331	56	1.11583	27	1.73888	42	1.50927	35	2.67914	68	1.64337	31	2.67816	60	2.16148	51
EVM0005573	Pa Cox11	6.36658	241	5.86799	216	7.16172	257	5.47235	197	5.54759	212	5.63141	223	7.78784	301	5.57946	217	6.95937	283	5.29057	210	9.19099	331	6.78016	249	5.31615	178	6.27045	252	5.65856	216	5.77294	222	4.00565	144	4.78779	181	6.92226	261	5.68919	211	5.90424	239	7.8831	237	6.61595	235	4.41696	165
EVM0008460	Pa ATP7	6.33715	976	6.61221	991	8.77772	1278	7.51903	1102	10.6461	1650	5.2679	848	6.51167	1022	7.13757	1129	9.98458	1652	7.54271	1219	6.92562	1014	9.13552	1366	7.00512	953	7.21143	1180	9.8497	1526	6.97477	1088	6.83541	997	6.79493	1046	8.77298	1347	7.61015	1148	6.86184	1132	8.71868	1067	7.7385	1118	8.41727	1278
EVM0001700	Pa MTF-1	11.5563	801	15.1808	1024	19.9443	1307	15.6674	1034	18.2831	1275	18.7058	1355	24.0858	1701	16.7118	1189	17.43	1297	26.4232	1921	16.2822	1072	24.1465	1625	16.044	982	14.9559	1101	13.2666	925	20.2946	1424	21.1834	1390	16.5768	1148	17.722	1225	18.4066	1249	21.3945	1587	15.6854	864	19.3566	1258	14.7119	1005
[truncated: 24 more columns]
